# Supplementary material for: High abundance of butyrate-producing bacteria in the naso-oropharynx of SARS-CoV-2-infected persons in an African population: implications for low disease severity
Source: BMC Infect Dis. 2024 Sep 20;24:1020. doi: 10.1186/s12879-024-09948-z (PMC11414296; doi:10.1186/s12879-024-09948-z)
Supplement: Supplementary file 1 — Supplementary Material 1. Table S1. Metadata of samples used in this study. For each sample, the re-coded sample ID, SARS-CoV-2 status, sex and test Ct values are shown. [file 12879_2024_9948_MOESM1_ESM.xlsx]

## Sheet: final_metadata_mrg
SampleID	Batch	Status	Vacc	Vacc_St	Sex	Load	SxSt	NgeneCt	Number of reads in 'corrected' data	Age
GU01	pre-vaccination	Positive	No	NP	F	High	FPositive	40	48216	unknown
GU02	pre-vaccination	Positive	No	NP	M	Moderate	MPositive	40	29098	unknown
GU03	pre-vaccination	Positive	No	NP	M	High	MPositive	40	11246	unknown
GU04	pre-vaccination	Positive	No	NP	M	High	MPositive	40	40779	unknown
GU05	pre-vaccination	Positive	No	NP	F	Low	FPositive	40	87520	unknown
GU06	pre-vaccination	Positive	No	NP	F	Moderate	FPositive	40	59911	unknown
GU07	pre-vaccination	Positive	No	NP	F	Moderate	FPositive	40	30192	unknown
GU08	pre-vaccination	Positive	No	NP	F	Moderate	FPositive	40	49106	unknown
GU09	pre-vaccination	Positive	No	NP	F	Moderate	FPositive	40	63637	unknown
GU10	pre-vaccination	Positive	No	NP	M	Moderate	MPositive	40	35847	unknown
GU11	pre-vaccination	Negative	Yes	NN	F	Negative	FNegative	40	70348	unknown
GU12	pre-vaccination	Negative	No	NN	U	Negative	UNegative	40	40702	unknown
GU13	pre-vaccination	Negative	No	NN	M	Negative	MNegative	40	17616	unknown
GU14	pre-vaccination	Negative	No	NN	F	Negative	FNegative	40	40788	unknown
GU15	pre-vaccination	Negative	No	NN	U	Negative	UNegative	40	19576	unknown
GU17	pre-vaccination	Negative	No	NN	F	Negative	FNegative	40	44617	unknown
GU19	pre-vaccination	Negative	No	NN	M	Negative	MNegative	40	71558	unknown
GU22	pre-vaccination	Positive	No	NP	M	Moderate	MPositive	40	63281	unknown
GU23	pre-vaccination	Positive	No	NP	M	Moderate	MPositive	40	44633	unknown
GU24	pre-vaccination	Positive	No	NP	M	Moderate	MPositive	40	47155	unknown
GU25	pre-vaccination	Positive	No	NP	F	Moderate	FPositive	40	43739	unknown
GU26	pre-vaccination	Positive	No	NP	M	Moderate	MPositive	40	52809	unknown
GU27	pre-vaccination	Positive	No	NP	F	Moderate	FPositive	40	111200	unknown
GU28	pre-vaccination	Positive	No	NP	F	Moderate	FPositive	40	73138	unknown
GU29	pre-vaccination	Positive	No	NP	M	Moderate	MPositive	40	75244	unknown
GU30	pre-vaccination	Positive	No	NP	F	High	FPositive	40	76153	unknown
GU33	pre-vaccination	Negative	No	NN	F	Negative	FNegative	40	76043	unknown
GU34	pre-vaccination	Negative	No	NN	F	Negative	FNegative	40	39920	unknown
GU35	pre-vaccination	Negative	No	NN	M	Negative	MNegative	27.37	17324	unknown
GU36	pre-vaccination	Negative	No	NN	M	Negative	MNegative	40	77149	unknown
GU37	pre-vaccination	Negative	No	NN	M	Negative	MNegative	40	14047	unknown
GU38	pre-vaccination	Negative	No	NN	F	Negative	FNegative	40	5481	unknown
GU39	pre-vaccination	Negative	No	NN	M	Negative	MNegative	40	29678	unknown
GU40	pre-vaccination	Negative	No	NN	M	Negative	MNegative	18.75	8358	unknown
GU41	pre-vaccination	Positive	No	NP	F	Moderate	FPositive	30.83	99629	unknown
GU42	pre-vaccination	Positive	No	NP	M	High	MPositive	23.25	64468	unknown
GU43	pre-vaccination	Positive	No	NP	M	Low	MPositive	23.13	96236	unknown
GU44	pre-vaccination	Positive	No	NP	M	Low	MPositive	36.53	80177	unknown
GU45	pre-vaccination	Positive	No	NP	M	High	MPositive	30.66	74663	unknown
GU46	pre-vaccination	Positive	No	NP	F	High	FPositive	28.38	8645	unknown
GU47	pre-vaccination	Positive	No	NP	U	Low	UPositive	30.38	36299	unknown
GU48	pre-vaccination	Positive	No	NP	M	High	MPositive	32.55	95400	unknown
GU49	pre-vaccination	Positive	No	NP	F	Moderate	FPositive	28.57	45455	unknown
GU50	pre-vaccination	Positive	No	NP	F	Moderate	FPositive	32.92	20253	unknown
GU51	pre-vaccination	Negative	No	NN	M	Negative	MNegative	27.91	17272	unknown
GU52	pre-vaccination	Negative	No	NN	M	Negative	MNegative	29.79	4001	unknown
GU53	pre-vaccination	Negative	No	NN	F	Negative	FNegative	29.75	66593	unknown
GU54	pre-vaccination	Negative	No	NN	U	Negative	UNegative	29.57	18459	unknown
GU55	pre-vaccination	Negative	No	NN	F	Negative	FNegative	30.52	11565	unknown
GU56	pre-vaccination	Positive	No	NP	F	High	FPositive	30.51	50765	unknown
GU58	pre-vaccination	Negative	No	NN	F	Negative	FNegative	32.78	54198	unknown
GU59	pre-vaccination	Negative	No	NN	M	Negative	MNegative	20.74	29467	unknown
GU60	pre-vaccination	Positive	No	NP	M	Moderate	MPositive	30.81	83667	unknown
GU61	pre-vaccination	Positive	No	NP	F	Moderate	FPositive	23.43	5150	unknown
GU62	pre-vaccination	Positive	No	NP	M	Moderate	MPositive	35.01	3134	unknown
GU63	pre-vaccination	Positive	No	NP	M	Moderate	MPositive	36.83	6435	unknown
GU64	pre-vaccination	Positive	No	NP	F	Moderate	FPositive	20.42	76125	unknown
GU65	pre-vaccination	Positive	No	NP	F	Low	FPositive	21.73	23668	unknown
GU66	pre-vaccination	Positive	No	NP	M	Moderate	MPositive	35.24	11009	unknown
GU67	pre-vaccination	Positive	No	NP	M	High	MPositive	20.9	31125	unknown
GU68	pre-vaccination	Positive	No	NP	M	High	MPositive	26.53	44770	unknown
GU69	pre-vaccination	Positive	No	NP	M	Moderate	MPositive	33.18	77031	unknown
GU70	pre-vaccination	Positive	No	NP	M	High	MPositive	21.86	44126	unknown
GU71	pre-vaccination	Negative	No	NN	M	Negative	MNegative	28.06	18611	unknown
GU72	pre-vaccination	Negative	No	NN	M	Negative	MNegative	30.62	10287	unknown
GU73	pre-vaccination	Negative	No	NN	M	Negative	MNegative	29.84	5452	unknown
GU74	pre-vaccination	Negative	No	NN	M	Negative	MNegative	30.71	33483	unknown
GU75	pre-vaccination	Negative	No	NN	F	Negative	FNegative	32.61	81464	unknown
GU76	pre-vaccination	Negative	No	NN	F	Negative	FNegative	36.75	37958	unknown
GU77	pre-vaccination	Positive	No	NP	M	Moderate	MPositive	26.95	35129	unknown
GU80	pre-vaccination	Negative	No	NN	F	Negative	FNegative	20.43	76990	unknown
GU81	pre-vaccination	Negative	No	NN	M	Negative	MNegative	24.6	61524	unknown
GU83	pre-vaccination	Negative	No	NN	M	Negative	MNegative	27.61	26850	unknown
GU84	pre-vaccination	Negative	No	NN	F	Negative	FNegative	21.93	25404	unknown
GU85	pre-vaccination	Negative	No	NN	F	Negative	FNegative	40	65929	unknown
GU86	pre-vaccination	Positive	No	NP	U	High	UPositive	19.52	17720	unknown
GU87	pre-vaccination	Positive	No	NP	M	Moderate	MPositive	33.26	45872	unknown
GU88	pre-vaccination	Positive	No	NP	F	High	FPositive	17.43	64687	unknown
GU89	pre-vaccination	Positive	No	NP	M	High	MPositive	24.12	48230	unknown
GU90	pre-vaccination	Positive	No	NP	M	Moderate	MPositive	34.52	37216	unknown
MB1	post-vaccination	Negative	Yes	VN	F	Negative	FNegative	40	38634	30
MB10	post-vaccination	Negative	Yes	VN	F	Negative	FNegative	40	16176	22
MB100	post-vaccination	Positive	No	NP	M	High	MPositive	21.55	41119	32
MB101	post-vaccination	Negative	Yes	VN	M	Negative	MNegative	40	1514	60
MB107	post-vaccination	Negative	No	NN	F	Negative	FNegative	40	71118	22
MB109	post-vaccination	Positive	Yes	VP	F	Moderate	FPositive	31.96	18453	35
MB112	post-vaccination	Positive	Yes	VP	F	High	FPositive	23.93	59252	31
MB113	post-vaccination	Negative	No	NN	F	High	FNegative	22.68	64299	27
MB115	post-vaccination	Positive	Yes	VP	F	High	FPositive	24.52	18385	38
MB116	post-vaccination	Negative	No	NN	F	Negative	FNegative	40	73865	35
MB13	post-vaccination	Negative	Yes	VN	M	Negative	MNegative	40	16087	60
MB134	post-vaccination	Negative	Yes	VN	F	Negative	FNegative	40	22430	35
MB135	post-vaccination	Negative	Yes	VN	F	Negative	FNegative	40	60196	55
MB136	post-vaccination	Negative	Yes	VN	F	Negative	FNegative	40	29805	22
MB137	post-vaccination	Negative	Yes	VN	F	Negative	FNegative	40	50262	41
MB14	post-vaccination	Negative	Yes	VN	F	Negative	FNegative	40	47500	37
MB16	post-vaccination	Negative	Yes	VN	F	Negative	FNegative	40	48655	35
MB17	post-vaccination	Negative	Yes	VN	M	Negative	MNegative	40	17691	46
MB181	post-vaccination	Positive	No	NP	M	Negative	MPositive	40	47478	37
MB182	post-vaccination	Positive	Yes	VP	M	Negative	MPositive	40	49277	43
MB185	post-vaccination	Positive	Yes	VP	M	High	MPositive	21.55	57319	23
MB21	post-vaccination	Negative	Yes	VN	M	Negative	MNegative	40	59924	46
MB211	post-vaccination	Negative	No	NN	M	Negative	MNegative	40	33270	24
MB212	post-vaccination	Negative	No	NN	F	Negative	FNegative	40	96555	31
MB215	post-vaccination	Negative	No	NN	F	Negative	FNegative	40	75028	32
MB216	post-vaccination	Negative	No	NN	F	Negative	FNegative	40	58710	25
MB217	post-vaccination	Negative	No	NN	F	Negative	FNegative	40	11870	38
MB218	post-vaccination	Negative	No	NN	M	Negative	MNegative	40	36023	36
MB219	post-vaccination	Negative	No	NN	M	Negative	MNegative	40	53444	18
MB220	post-vaccination	Negative	No	NN	F	Negative	FNegative	40	11943	25
MB221	post-vaccination	Negative	No	NN	F	Negative	FNegative	40	60804	29
MB222	post-vaccination	Negative	No	NN	M	Negative	MNegative	40	50268	28
MB223	post-vaccination	Negative	No	NN	M	Negative	MNegative	40	9474	32
MB224	post-vaccination	Negative	No	NN	M	Negative	MNegative	40	55329	27
MB225	post-vaccination	Negative	No	NN	M	Negative	MNegative	40	51930	24
MB227	post-vaccination	Negative	No	NN	F	Negative	FNegative	40	71390	37
MB228	post-vaccination	Negative	No	NN	M	Negative	MNegative	40	31777	27
MB23	post-vaccination	Negative	Yes	VN	M	Negative	MNegative	40	67270	41
MB30	post-vaccination	Negative	Yes	VN	M	Negative	MNegative	40	76678	52
MB31	post-vaccination	Negative	Yes	VN	M	Negative	MNegative	40	33893	57
MB32	post-vaccination	Negative	Yes	VN	M	Negative	MNegative	40	95232	57
MB35	post-vaccination	Positive	Yes	VP	M	Moderate	MPositive	32.95	79829	47
MB36	post-vaccination	Positive	Yes	VP	F	High	FPositive	20.9	22554	29
MB37	post-vaccination	Negative	Yes	VN	F	Negative	FNegative	40	32079	27
MB39	post-vaccination	Positive	Yes	VP	M	Moderate	MPositive	25.52	57440	45
MB40	post-vaccination	Positive	Yes	VP	M	High	MPositive	20.04	72266	47
MB41	post-vaccination	Positive	Yes	VP	F	High	FPositive	17.36	23369	50
MB42	post-vaccination	Positive	Yes	VP	F	High	FPositive	20.9	65291	37
MB46	post-vaccination	Positive	Yes	VP	M	Low	MPositive	38.11	55136	44
MB47	post-vaccination	Positive	Yes	VP	F	Low	FPositive	38.46	62714	32
MB48	post-vaccination	Positive	No	NP	F	Moderate	FPositive	33.73	69295	23
MB50	post-vaccination	Positive	Yes	VP	M	Moderate	MPositive	32	32663	32
MB55	post-vaccination	Positive	Yes	VP	M	High	MPositive	18.71	49096	39
MB56	post-vaccination	Positive	No	NP	F	Low	FPositive	37.42	59839	39
MB59	post-vaccination	Negative	Yes	VN	M	Negative	MNegative	40	61573	23
MB60	post-vaccination	Positive	Yes	VP	F	Moderate	FPositive	28.18	45938	23
MB61	post-vaccination	Positive	No	NP	M	High	MPositive	18.35	8066	42
MB65	post-vaccination	Positive	No	NP	F	High	FPositive	18.77	2081	26
MB67	post-vaccination	Negative	No	NN	M	Negative	MNegative	40	67817	40
MB7	post-vaccination	Negative	Yes	VN	F	Negative	FNegative	40	60095	22
MB74	post-vaccination	Positive	Yes	VP	M	High	MPositive	20.09	39118	34
MB78	post-vaccination	Positive	Yes	VP	M	High	MPositive	22.4	58404	37
MB91	post-vaccination	Positive	Yes	VP	F	High	FPositive	19.11	21487	68
MB92	post-vaccination	Positive	No	NP	M	Low	MPositive	35.96	64341	25
MB99	post-vaccination	Positive	Yes	VP	F	High	FPositive	22.05	28873	55
